# Supplementary material for: Genetic Susceptibility to Periodontal Disease in Down Syndrome: A Case-Control Study
Source: Int J Mol Sci. 2021 Jun 10;22(12):6274. doi: 10.3390/ijms22126274 (PMC8230717; doi:10.3390/ijms22126274)
Supplement: Supplementary file 1 [file ijms-22-06274-s001.zip]

Archive with 1 entries (1 files):
- ijms-1235679-supplementary.pdf
